# Supplementary material for: Imaging Mass Cytometric Analysis of Postmortem Tissues Reveals Dysregulated Immune Cell and Cytokine Responses in Multiple Organs of COVID-19 Patients
Source: Front Microbiol. 2020 Dec 23;11:600989. doi: 10.3389/fmicb.2020.600989 (PMC7785801; doi:10.3389/fmicb.2020.600989)
Supplement: Supplementary Table 1 — Descriptions of antibodies, isotope tags, clones, and concentrations used for staining. [file Table_1.XLSX]

## Sheet: Sheet1
Supplementary Table 1. Descriptions of antibodies, isotope tags, clones and concentrations used for staining
No.	Label	Antibody	Vendor	Catalog	Clone	Host	Isotype	dilution
1	Dy163	CD45	eBioscience	14-9457-82	2B11	Mouse	IgG1, κ	50
2	Nd143	CD45RA	Abcam	8217	MEM-56	Mouse	IgG2b	100
3	Er166	CD45RO	Abcam	23	UCH-L1	Mouse	IgG2a	100
4	Er170	CD3	Fluidigm	3170019D	Polyclonal, C-Termina	Rabbit		50
5	Gd156	CD4	Fluidigm	3156033D	EPR6855	Rabbit	IgG	50
6	Gd155	Foxp3	Biolegend	320102	206D	Mouse	IgG1,κ	50
7	Dy162	CD8a	Fluidigm	3162035D	D8A8Y	Rabbit	IgG	50
8	Sm149	CD11b/Mac-1	Fluidigm	3149028D	EPR1344	Rabbit	IgG	50
9	Sm154	CD11c	Fluidigm	3154025D	Polyclonal	Rabbit	Polyclonal	50
10	Nd144	CD14	Fluidigm	3144025D	EPR3653	Rabbit	IgG	50
11	Eu153	CD15	Biolegend	301902	HI98	Mouse	IgM,κ	200
12	Nd146	CD16	Fluidigm	3146020D	EPR16784	Rabbit	IgG	50
13	Nd142	CD19	Fluidigm	3142014D	6OMP31	Rat	IgG2a	50
14	Sm152	CD56	Abcam	9018	RNL-1	Mouse	IgG1	50
15	Tb159	CD68	Biolegend	916104	KP1	Mouse	IgG1,κ	200
16	Sm147	IFN-γ	Abcam	9657	Polyclonal	Rabbit	IgG	50
17	Yb174	HLA-DR	Fluidigm	3174023D	YE2/36 HLK	Rat	IgG2a	50
18	Gd160	TNF-α	Abcam	9739	Polyclonal	Rabbit		50
19	Ho165	CD279/PD-1	Fluidigm	3165039D	EPR4877(2)	Rabbit	IgG	50
20	Yb171	IL-10	Abcam	ab134742	4A7-25-17	Mouse	IgG1	100
21	Dy164	CK AE1/AE3	Biolegend	914204	AE-1/AE-3	Mouse	IgG1,κ	400
22	Pr141	α-SMA	ebioscience	14-9760-82	1A4	Mouse	IgG2a, kappa	400
23	Er168	Ki-67	Biolegend	350502	Ki-67	Mouse	IgG1,κ	200
