# Supplementary material for: Imaging Mass Cytometric Analysis of Postmortem Tissues Reveals Dysregulated Immune Cell and Cytokine Responses in Multiple Organs of COVID-19 Patients
Source: Front Microbiol. 2020 Dec 23;11:600989. doi: 10.3389/fmicb.2020.600989 (PMC7785801; doi:10.3389/fmicb.2020.600989)
Supplement: Supplementary Table 2 — Descriptions of patients with COVID-19 and controls. [file Table_2.XLSX]

## Sheet: Sheet1
Supplementary Table 2. Descriptions of patients with COVID-19 and controls
	Patient 1	Patient 2	Patient 3	Control 1	Control 2	Control 3	Control 4	Control 5
Age	53	53	66	75	68	64	72	57
Gender	Female	Female	Female	Female	Male	Female	Male	Female
First symptom	Fever	Cough	Fever	None	None	None
Chronic basic disease	None	None	Hypertension	None	Hypertension	Hypertension	None	Hypertension
SARS-CoV-2	+	+	+	-	-	-
CT finding	Bilaeral pneumonia	Bilaeral pneumonia	Bilaeral pneumonia	Normal	Normal	Normal	Normal	Normal
Time from illness onset to decrease, days	28	34	14
Signs and symptoms onset
Fever	1	1	1
Cough	1	1	0
Dyspnea	0	0	0
Malaise	0	0	1
Myalgia	0	0	1
Preexisting comorbidities
Hypertension	0	0	1
Chronic Cardiac disease	0	0	0
Chronic pulmonary disease	0	0	0
Cerebrovascular disease	0	0	0
Chronic liver disease	0	0	0
Malignancy	0	0	0
Diabetes	1	0	0
Laboratory tests at admission
Haemoglobin, g/L(115-150)	58	118	130
White blood cell count, × 10⁹/L(3.5-9.5)	7.5	8.95	22.39
Neutrophil count, × 10⁹/L(1.8-6.3)	6.03	8.2	19.68
Lymphocytes, × 10⁹/L(1.1-3.2)	1.13	0.28	1.97
Platelets, × 10⁹ /L(125-350)	264	145	289
PT, s(10.5-13.5)	70.2	10.6	13
APTT, s(21-37)	91.8	27	27
D-dimer(0-1.5)	1.02	53.31	0.94
ALT, U/L(7-40)	4	24	88
AST, U/L(13-35)	21	27	240
Serum creatinine, U/L(41-73)	1140.9	51.4	104.5
hsTNI, pg/mL(0-28)	107.3	3.6	7449.2
IL-6, pg/mL(0-7)	14.46	7.28	15.26
Hospital acquired infection
Bacterial pneumonia	0	0	0
Bacteremia	0	0	0
Urinary tract infection	0	0	0
Treatments
Mechanical ventilation	1	1	1
Renal replacement therapy	1	0	0
1=yes; 0=no
